# Supplementary material for: Risk Factor Analysis for Occurrence of Linezolid-Resistant Bacteria in the Digestive and Respiratory Tract of Food-Producing Animals in Belgium: A Pilot Study
Source: Antibiotics (Basel). 2024 Jul 29;13(8):707. doi: 10.3390/antibiotics13080707 (PMC11350643; doi:10.3390/antibiotics13080707)
Supplement: Supplementary file 1 [file antibiotics-13-00707-s001.zip]

Archive with 1 entries (1 files):
- antibiotics-3120815-supplementary.pdf
